# Supplementary material for: Expression Profile of Genes Related to the Th17 Pathway in Macrophages Infected by Leishmania major and Leishmania amazonensis: The Use of Gene Regulatory Networks in Modeling This Pathway
Source: Front Cell Infect Microbiol. 2022 Jun 14;12:826523. doi: 10.3389/fcimb.2022.826523 (PMC9239034; doi:10.3389/fcimb.2022.826523)
Supplement: Supplementary file 3 [file Table_2.xlsx]

## Sheet: Trascriptional factors
Citation	DOI/PMCID	Partner A	interaction	Partner B	Outcome	OBS
Monin & Gaffen, 2018; Hawkes et al, 2018; Onishi & Gaffen, 2010; Shen et al, 2006; Gaffen et al, 2009	DOI: https://doi.org/10.4049/jimmunol.1800013	C/EBPβ	activating	TNF alpha	amplify the primary signals
Monin & Gaffen, 2018; Hawkes et al, 2018; Onishi & Gaffen, 2010; Gaffen et al, 2009	DOI: https://doi.org/10.4049/jimmunol.1800013	C/EBPδ	activating	TNF alpha	amplify the primary signals
Hawkes et al, 2018; Tokunaga et al, 2018; Monin & Gaffen, 2018; MacDonald et al. 2017	DOI: https://doi.org/10.4049/jimmunol.1800013; doi:10.1016/j.ctrv.2017.11.007	STAT1	activating	IL-17 A/F	amplify the primary signals	activating by phosphorilation
Hawkes et al, 2018; Monin & Gaffen, 2018; Shen et al, 2006	DOI: https://doi.org/10.4049/jimmunol.1800013	NK-kB	activating	C/EBPδ	-
Amatya et al, 2017, Gu et al 2013		TRAF3	Competition	ACT1	-	Competition for binding/Interferes with formation of IL-17R–Act1–TRAF6 complex
Amatya et al, 2017, Gu et al 2013		TRAF5	activating	ACT1	-
Amatya et al, 2017, Gu et al 2013		TRAF5	activating	USP25	-
Tokunaga et al, 2018; MacDonald et al. 2017	doi:10.1016/j.ctrv.2017.11.010	STAT4	activating	IL-17 A/F	-	activating by phosphorilation
Amatya et al, 2017, Gu et al 2013		TRAF 6	activating	MAPK	-
Amatya et al, 2017, Gu et al 2013		TRAF4	Competition	ACT1	-	competition for binding/Recruits and ubiquitinates TRAF6
Tokunaga et al, 2018; MacDonald et al. 2017	doi:10.1016/j.ctrv.2017.11.013	STAT5A	activating	IL-17 A/F	-	activating by phosphorilation
Tokunaga et al, 2018; MacDonald et al. 2017	doi:10.1016/j.ctrv.2017.11.014	STAT5B	activating	IL-17 A/F	-	activating by phosphorilation
Alain Israe¨ l	PMC2829958	IKK	phosphorilates	NF-kB	-
Monin & Gaffen, 2018; Amatya et al, 2017; Gu et al 2013		TRAF6	activating	MAKP	-
Monin & Gaffen, 2018; Amatya et al, 2017, Gu et al 2013		TRAF6	activating	TAK1	-
Amatya et al, 2017, Gu et al 2013		TRAF6	activating	MAP3K7	-
Amatya et al, 2017, Gu et al 2013; Onishi & Gaffen, 2010; Wang et al., 2012		TRAF6	activating	IKB alpha	-
Amatya et al, 2017, Gu et al 2013		TRAF6	activating	GSK3B	-
Amatya et al, 2017, Gu et al 2013; Shen et al, 2006; Gaffen et al, 2009		GSK3B	activating	C/EBPβ	-	activating by phosphorilation
Monin & Gaffen, 2018; Amatya, 2017; Yamazaki, et al. 2017		AP1	activating	TNF alpha
Monin & Gaffen, 2018; Amatya, 2017; Yamazaki, et al. 2017		AP1	activating	JUN
		USP25	inhibits	TRAF6
			activating

## Sheet: IL-17 pathway
Citation	Partner A	interaction	Partner B	OBS
Hawkes et al, 2018	IL-17 A/F	induction	CCL20
Hawkes et al, 2018	IL-17 A/F	induction	CXCL1
Hawkes et al, 2018	IL-17 A/F	induction	CXCL2
Hawkes et al, 2018	IL-17 A/F	induction	CXCL3
Hawkes et al, 2018	IL-17 A/F	induction	CXCL5
Hawkes et al, 2018	IL-17 A/F	induction	CXCL8
Gu et al 2013	IL-17 A/F	increase	IL-17C
Amatya et al, 2017; Shen et al, 2006	IL-17	Coactivation	NF-kB
Amatya et al, 2017	IL-17	Coactivation	MAPK
Amatya et al, 2017	IL-17	activate	ERK
Amatya et al, 2017	IL-17	activate	p38
Amatya et al, 2017	IL-17	activate	JUN N-terminal kinase (JNK)
Gu et al 2013	Act1	degradation	βTrCP	Degrades Act1
Gu et al 2013	HuR	stabilization	CxCL1
Gu et al 2013	HuR	stabilization	CxCL5
Gu et al 2013	?	?	DDX3X	Stabilizes Zc3h12a (MCPIP1) transcripts
Gu et al 2013	?	?	SF2/ASF	Degrades Cxcl1 transcripts
Hawkes et al, 2018	?	?	MCPIP1/regnase-1	Degrades IL-17 target gene transcripts and Il17ra, Il17rc transcript
Hawkes et al, 2018	?	?	Roquin-1-2	Degrades IL-17 target gene transcripts
Amatya et al, 2017, Gu et al 2013	miR-23b	?	TAB2-3	Targets TAB2, TAB3, and IKK-a
Amatya et al, 2017, Gu et al 2013	miR-30a	?	Act1	Targets Act1
Amatya et al, 2017, Gu et al 2013	HSP90	?	Act1	Mediates folding of Act1
Amatya et al, 2017, Gu et al 2013	MAPKs	activate	AP-1	Activates AP-1
Amatya et al, 2017, Gu et al 2013	IKKa/b/y	activate	NK-kB	Activates NF-kB
Amatya et al, 2017, Gu et al 2013	TAK1/TAB2/TAB3	activate	NK-kB	Activates NF-kB
Amatya et al, 2017, Gu et al 2013	Syk	?	Act1-TRAF	Mediates Act1–TRAF6 complex formation
Amatya et al, 2017, Gu et al 2013	TPL2	?	TAK1	Phosphorylates TAK1
Song et al. 2013	IKKi	activate	Act1	Phosphorylates Act1 and mediates mRNA stability
Amatya et al, 2017, Gu et al 2013	TBK1/IKKi	inhibits	Act1-TRAF	Phosphorylates Act1 and inhibits Act1 and TRAF6 binding
Hawkes et al, 2018, Amatya et al, 2017, Gu et al 2013	TBK1/IKKi	?	Act1
Song et al. 2013	IL-17A/F	activate	ACT1
Song et al. 2013	IL-17A/F	activate	IKKi
Song et al. 2013	IL-17A/F	activate	SYK
Song et al. 2013; Onishi & Gaffen, 2010	IKKi	competition	ACT1	activate by phosphorilation
Song et al. 2013	SYK	ubiquitination	ACT1
Yamazaki, et al. 2017; Gu et al, 2013	MAPK	activate	JUN
Gu et al, 2013	MAPK	activate	FOSL1
Yamazaki, et al. 2017	AP1	activate	JUN
Yamazaki, et al. 2017	TAK1	activate	NF-KB
Gu et al, 2013	MAP3K7	activate	IKK alpha	activate by phosphorilation
Wang et al., 2012	MAP3K7	activate	IKKy	activate by phosphorilation
Wang et al., 2012	IKK alpha	competition	NF-KB
Wang et al., 2012	IKKy	activate	NF-KB	activate by phosphorilation
Gu et al, 2013	MAP3K7	activate	IKKB	activate by phosphorilation
Gu et al, 2013	IKKB	activate	IKB alpha	activate by phosphorilation
Gu et al, 2013	IKB	competition	NF-KB
Wang et al., 2012	IKBç	activate	TNF alpha
; Onishi & Gaffen, 2010	NFBKiz	activate	IKBç
Gaffen et al, 2009; Onishi & Gaffen, 2010; Gu et al, 2013	GSK3B	activate	c/ebpB	activate by phosphorilation
Song et al. 2013; Onishi & Gaffen, 2010	TNF alpha	activate	IL-6
Song et al. 2013; Onishi & Gaffen, 2010	TNF alpha	activate	G-CSF
Song et al. 2013; Onishi & Gaffen, 2010	TNF alpha	activate	OSM
Gaffen et al, 2009	TNF alpha	activate	CXCL1
Song et al. 2013; Onishi & Gaffen, 2010	TNF alpha	activate	CXCL2
Song et al. 2013; Onishi & Gaffen, 2010	TNF alpha	activate	CXCL5
Gaffen et al, 2009; Song et al. 2013	TNF alpha	activate	CCL7
Gaffen et al, 2009; Song et al. 2013	TNF alpha	activate	CCL2
Yamazaki, et al. 2017	JUN	activate	CCL2
Gaffen et al, 2009	FOSL1	competition	CCL5
Gaffen et al, 2009	FOSL1	activate	CCL2
Kuwabara et al., 2016	FOSL1	activate	IL-1B
Kuwabara et al., 2016	FOSL1	activate	CXCL9
Kuwabara et al., 2016	FOSL1	activate	CXCL3
Kuwabara et al., 2016	FOSL1	activate	CXCL2
Kuwabara et al., 2016	FOSL1	activate	CXCL11
Gaffen et al, 2009	FOSL1	activate	CCL20
Kuwabara et al., 2016; Barlett et al. 2015	FOSL1	activate	IL-12
Kuwabara et al., 2016; ; Barlett et al. 2015	FOSL1	activate	IL-23
Gaffen et al, 2009	AP1	activate	CCL2
Kuwabara et al., 2016; ; Barlett et al. 2015	AP1	activate	IL-1B
Kuwabara et al., 2016; ; Barlett et al. 2016	AP1	activate	CXCL9
Gaffen et al, 2009	AP1	activate	CCL5
